# Supplementary material for: Paternal Effect of the Nuclear Formin-like Protein MISFIT on Plasmodium Development in the Mosquito Vector
Source: PLoS Pathog. 2009 Aug 7;5(8):e1000539. doi: 10.1371/journal.ppat.1000539 (PMC2715856; doi:10.1371/journal.ppat.1000539)
Supplement: Table S5 — DNA microarray gene expression data presented as normalized misfit ko vs wt ookinetes signal intensity ratios. Only genes exhibiting 1.74 (log (2) 0.8) or greater expression between misfit ko vs wt ookinetes are presented. Results of manual interpro scan analysis are presented (IRP and associated GO terms). PlasmoDB GO analysis is also included. P. berghei paralogues as predicted by PlasmoDB as well as ortholoques in other Plasmodium species are also shown. Pb, P. berghei; Py, P. yoelli; Pk, P. knowlesi; Pv, P. vivax; Pf, P. falciparum; orth; orthologues. (0.12 MB XLS) [file ppat.1000539.s006.xls]

## Sheet: Microarray data
Table S5.DNA microarray gene expression data presented as normalized misfit ko vs wt ookinetes signal intensity ratios. Only genes exhibiting 1.74 (log (2) 0.8) or greater expression between misfit ko vs wt ookinetes are presented. Results of manual interpro scan analysis are presented (IRP and associated GO terms). PlasmoDB GO analysis is also included. P. berghei paralogues as predicted by Plas…
Gene ID	Pb gene annotation	ko/wt signal intensity ratio	Manual InterPro Scans: IRP ID	Manual InterPro Scans: IRP Description	Manual InterPro Scans: GO Molecular Function	Manual InterPro Scans: GO Biological Process	Manual InterPro Scans: GO Cellular Component	PlasmoDB: GO Molecular Function	PlasmoDB: GO Biological Process	PlasmoDB: GO Cellular Component	PbParaID	Py ortholog ID	Py ortholog annotation	Pf ortholog ID	Pf ortholog annotation	Pv ortholog ID	Pv ortholog annotation	Pk ortholog ID	Pk ortholog Annotation
PB001032.02.0	chitinase, putative	0.00626495	IPR001223;IPR001579;IPR013781;IPR017853	Glycoside hydrolase, family 18, catalytic domain;Glycoside hydrolase, chitinase active site;Glycoside hydrolase, subgroup, catalytic core;Glycoside hydrolase, catalytic core	hydrolase activity, hydrolyzing O-glycosyl compounds;cation binding;catalytic activity	carbohydrate metabolic process			carbohydrate metabolic process			PY00008;PY07200	chitinase; chitinase-related; chitinase-related	PFL2510w	chitinase	PVX_087680	chitinase	PKH_010100	chitinase, PKCHT
PB100817.00.0		0.120055
PB000040.01.0	hypothetical protein	0.155338										PY06552	hypothetical protein
PB000765.00.0	conserved hypothetical protein	0.206496										PY06889	hypothetical protein	PF10_0052	hypothetical protein	PVX_094440	hypothetical protein, conserved	PKH_080350	hypothetical protein, conserved in Plasmodium species
PB000026.01.0	helicase with Zn-finger motif, putative	0.233852	IPR001650;IPR011545;IPR012961;IPR014001;IPR014021	DNA/RNA helicase, C-terminal;DNA/RNA helicase, DEAD/DEAH box type, N-terminal;DSH, C-terminal;DEAD-like helicase, N-terminal;Helicase, superfamily 1 and 2, ATP-binding	hydrolase activity, acting on acid anhydrides, in phosphorus-containing anhydrides;ATP-dependent helicase activity;ATP binding;nucleic acid binding;helicase activity			ATP binding, ATP-dependent helicase activity, helicase activity, nucleic acid binding				PY03503	antiviral protein ski2	PFI0480w	helicase with Zn-finger motif, putative	PVX_098935	DEAD/DEAH box helicase, putative	PKH_070730	helicase with zn-finger motif, putative
PB000900.03.0	conserved hypothetical protein	0.236008										PY01993	hypothetical protein	PF11_0363	hypothetical protein	PVX_092375	hypothetical protein, conserved	PKH_093310	hypothetical protein, conserved in Plasmodium species
PB300672.00.0	lipoate synthase, putative	0.263687	IPR003698;IPR006638;IPR007197;IPR013785	Lipoate synthase;Elongator protein 3/MiaB/NifB;Radical SAM;Aldolase-type TIM barrel	iron-sulfur cluster binding;catalytic activity;lipoate synthase activity	metabolic process;lipoate biosynthetic process		catalytic activity, iron ion binding, lipoate synthase activity	lipoate biosynthetic process		PB000042.00.0	PY06208	lipoic acid synthetase, putative	MAL13P1.220	lipoate synthase, putative	PVX_083125	lipoyl synthase, putative	PKH_120980	lipoate synthase, putative
PB001142.00.0	hypothetical protein	0.353766	IPR002528	Multi antimicrobial extrusion protein MatE	antiporter activity;drug transporter activity	multidrug transport	membrane				PB001189.02.0	PY02989	hypothetical protein	PFB0580w	MATE antiporter, putative	PVX_002890	hypothetical protein, conserved	PKH_040740	hypothetical protein, conserved in Plasmodium species
PB000958.01.0	conserved hypothetical protein	0.387587	IPR013216	Methyltransferase type 11	methyltransferase activity	metabolic process						PY04681	possible HNRNP arginine n-methyltransferase	PF08_0092	hypothetical protein, conserved	PVX_123195	hypothetical protein, conserved	PKH_142710	hypothetical protein, conserved in Apicomplexan species
PB000452.02.0	P-type ATPase, putative	0.393332	IPR001757	ATPase, P-type, K/Mg/Cd/Cu/Zn/Na/Ca/Na/H-transporter	ATPase activity, coupled to transmembrane movement of ions, phosphorylative mechanism;ATP binding	transport	membrane				PB000259.03.0	PY04047	P-Type ATPase	PFE0195w;PFE0805w	cation transporting P-ATPase; cation-transporting ATPase 1; cation-transporting ATPase 1	PVX_097770	P-type ATPase, putative	PKH_102900	P-type ATPase, putative
PB100823.00.0	hypothetical protein	0.402887									PB405718.00.0
PB000290.03.0	hypothetical protein	0.426339									PB000211.01.0	PY06142	synthetic antigen of P.falciparum	PF08_0047	hypothetical protein, conserved	PVX_089345	hypothetical protein, conserved	PKH_051090	hypothetical protein, conserved in Plasmodium species
PB101093.00.0	hypothetical protein	0.438017
PB000504.00.0	cyclin 4, putative	0.442616	IPR006670;IPR006670;IPR006671;IPR011028;IPR011028;IPR013763;IPR015429;IPR017060	Cyclin;Cyclin;Cyclin, N-terminal;Cyclin-like;Cyclin-like;Cyclin-related;Transcription regulator cyclin;Cyclin L					regulation of progression through cell cycle			PY00225	Cyclin, putative	PF13_0022	cyclin 4	PVX_122075	cyclin 4, putative	PKH_140320	cyclin 4, putative
PB000279.01.0	conserved hypothetical protein	0.447506										PY01227	ERYTHROCYTE MEMBRANE PROTEIN PFEMP3	PF11_0373	hypothetical protein	PVX_092425	hypothetical protein, conserved	PKH_093410	hypothetical protein, conserved in Plasmodium species
PB001565.02.0	conserved hypothetical protein	0.452723	IPR000795;IPR000795	Protein synthesis factor, GTP-binding;Protein synthesis factor, GTP-binding	GTPase activity;GTP binding			GTP binding, GTPase activity				PY07561	Elongation factor Tu family, putative	PFI1505c	hypothetical protein, conserved	PVX_087155	elongation factor, putative	PKH_072930	GTP-binding protein, putative
PB104051.00.0	hypothetical protein	0.453298
PB001031.00.0	RNA binding protein, putative	0.459408	IPR000504;IPR000504;IPR012677;IPR012677	RNA recognition motif, RNP-1;RNA recognition motif, RNP-1;Nucleotide-binding, alpha-beta plait;Nucleotide-binding, alpha-beta plait	nucleic acid binding;nucleotide binding			nucleic acid binding			PB300719.00.0	PY02204	Unknown protein	PFD0700c	RNA binding protein, putative	PVX_089680	RNA binding protein, putative	PKH_051820	RNA binding protein, putative
PB107027.00.0		0.463741
PB102021.00.0		0.468882
PB000048.03.0	conserved hypothetical protein	0.47108										PY02753	hypothetical protein	PF11_0100	hypothetical protein	PVX_091115	hypothetical protein, conserved	PKH_090600	hypothetical protein, conserved in Plasmodium species
PB000481.01.0	conserved hypothetical protein	0.471403									PB300436.00.0	PY06419	hypothetical protein	PF11_0394	hypothetical protein	PVX_092525	hypothetical protein, conserved	PKH_093600	hypothetical protein, conserved in Apicomplexan species
PB000827.01.0	conserved hypothetical protein	0.471744												PF10_0029	hypothetical protein	PVX_094325	hypothetical protein, conserved	PKH_080120	hypothetical protein, conserved in Plasmodium species
PB300182.00.0	hypothetical protein	0.481574									PB300297.00.0	PY06175	hypothetical protein	PFA0405w	hypothetical protein, conserved	PVX_081370	hypothetical protein, conserved	PKH_020520	hypothetical protein, conserved in Plasmodium species
PB000950.01.0	conserved hypothetical protein	0.482693	IPR003890;IPR016024	MIF4G-like, type 3;Armadillo-type fold	protein binding;binding	RNA metabolic process		RNA binding				PY00162	MIF4G domain, putative	PF14_0113	hypothetical protein			PKH_133610	hypothetical protein, conserved in Plasmodium species
PB301017.00.0	conserved hypothetical protein	0.482917	IPR001932	Protein phosphatase 2C-related	catalytic activity							PY03433	hypothetical protein	PFF0770c	hypothetical protein, conserved	PVX_113930	hypothetical protein, conserved	PKH_113310	hypothetical protein, conserved in Plasmodium species
PB000502.01.0	conserved hypothetical protein	0.48689									PB000154.02.0	PY00639	hypothetical protein	PFC1011c;PFC1015c	hypothetical protein, conserved; hypothetical protein, conserved; hypothetical protein, conserved	PVX_095095	hypothetical protein, conserved	PKH_081760	hypothetical protein, conserved in Plasmodium species
PB000997.03.0	conserved hypothetical protein	0.489481	IPR000357;IPR000357;IPR011989;IPR016024	HEAT;HEAT;Armadillo-like helical;Armadillo-type fold	binding							PY01941	similar to protein phosphatase 2	MAL13P1.105	hypothetical protein, conserved	PVX_122800	hypothetical protein, conserved	PKH_141890	hypothetical protein, conserved in Plasmodium species
PB000301.01.0	Plasmodium falciparum protein kinase, putative	0.494367	IPR000719;IPR008271;IPR011009;IPR017441;IPR017442	Protein kinase, core;Serine/threonine protein kinase, active site;Protein kinase-like;Protein kinase ATP binding, conserved site;Serine/threonine protein kinase-related	ATP binding;protein kinase activity;protein serine/threonine kinase activity	protein amino acid phosphorylation		ATP binding, protein kinase activity, protein serine/threonine kinase activity, protein-tyrosine kinase activity	protein amino acid phosphorylation			PY04026	cdc-2 related kinase 3	PFD0740w	Plasmodium falciparum protein kinase, putative	PVX_089720	Protein kinase domain containing protein	PKH_051900	protein kinase, putative
PB000883.01.0	conserved hypothetical protein	0.50035	IPR001179	Peptidyl-prolyl cis-trans isomerase, FKBP-type		protein folding			protein folding					MAL13P1.68	peptidyl-prolyl cis-trans isomerase, putative			PKH_141240	FKBP-type peptidyl-prolyl cis-trans isomerase, putative
PB100016.00.0	hypothetical protein	0.50104	IPR002110	Ankyrin							PB000952.03.0;PB105259.00.0;PB105705.00.0;PB107195.00.0;PB402773.00.0	PY02709;PY02710;PY02711	HECT-domain, putative; hypothetical protein; hypothetical protein; hypothetical protein; hypothetical protein	PFF1365c	HECT-domain (ubiquitin-transferase), putative	PVX_114510	hypothetical protein, conserved	PKH_112120	ubiquitin-transferase, putative
PB106921.00.0		0.502677
PB406031.00.0	hypothetical protein	0.507515									PB402695.00.0
PB001229.02.0	conserved hypothetical protein	0.508059	IPR001619	Sec1-like protein		vesicle docking during exocytosis;vesicle-mediated transport			vesicle docking during exocytosis, vesicle-mediated transport			PY00467	Sec1 family	PF10_0331	Sec1 family protein, putative	PVX_111025	vesicle transport-related protein, putative	PKH_061890	sec1 family domain containing protein, putative
PB107477.00.0		0.508386
PB000052.00.0	3-oxoacyl-(acyl-carrier protein) reductase, putative	0.511673	IPR002198;IPR002347;IPR002347;IPR002347;IPR002347;IPR002347;IPR002347;IPR011284;IPR016040	Short-chain dehydrogenase/reductase SDR;Glucose/ribitol dehydrogenase;Glucose/ribitol dehydrogenase;Glucose/ribitol dehydrogenase;Glucose/ribitol dehydrogenase;Glucose/ribitol dehydrogenase;Glucose/ribitol dehydrogenase;3-oxoacyl-(acyl-carrier-protein) reductase;NAD(P)-binding	3-oxoacyl-[acyl-carrier-protein] reductase activity;binding;NAD binding;oxidoreductase activity;catalytic activity	metabolic process;fatty acid biosynthetic process		3-oxoacyl-[acyl-carrier-protein] reductase activity, NAD binding, oxidoreductase activity	fatty acid biosynthetic process, metabolic process			PY02416	3-oxoacyl-acyl-carrier protein reductase precursor	PFI1125c	3-oxoacyl-(acyl-carrier protein) reductase, putative	PVX_099555	3-oxoacyl-(acyl-carrier protein) reductase, putative	PKH_072010	3-oxoacyl-(acyl-carrier protein) reductase, putative
PB105190.00.0		0.512258
PB107461.00.0	hypothetical protein	0.51645										PY03831	hypothetical protein
PB100797.00.0		0.516897
PB000987.02.0	conserved hypothetical protein	0.519521										PY00563	hypothetical protein	PF13_0029	hypothetical protein, conserved	PVX_122120	hypothetical protein, conserved	PKH_140420	hypothetical protein, conserved in Plasmodium species
PB301532.00.0	conserved hypothetical protein	0.521289										PY05541	hypothetical protein	PFL1780w	protein-S-isoprenylcysteine O-methyltransferase, putative	PVX_100790	hypothetical protein, conserved	PKH_145540	Isoprenylcysteine carboxyl methyltransferase
PB301313.00.0	hypothetical protein	0.521483
PB000596.02.0	conserved hypothetical protein	0.525249										PY02196	hypothetical protein	PFD0735c	hypothetical protein, conserved	PVX_089715	hypothetical protein, conserved	PKH_051890	hypothetical protein, conserved
PB001107.00.0	conserved hypothetical protein	0.528187	IPR016196	MFS general substrate transporter								PY01010	Drosophila melanogaster SD08430p	PF10_0360	acetyl-coA transporter	PVX_110920	acetyl-CoA transporter, putative	PKH_062100	hypothetical protein, conserved in Apicomplexan species
PB000789.02.0	signal peptidase, putative	0.529854	IPR007653	Signal peptidase 22 kDa subunit	signal peptidase activity	signal peptide processing	integral to membrane;signal peptidase complex	signal peptidase activity	signal peptide processing	integral to membrane, signal peptidase complex		PY04820	probable microsomal signal peptidase 22 kDa subunit, putative	PFI0215c	signal peptidase, putative	PVX_098665	signal peptidase, putative	PKH_070160	signal peptidase, putative
PB000845.01.0	conserved hypothetical protein	0.530241										PY01265	hypothetical protein	PF14_0284	hypothetical protein	PVX_085015	hypothetical protein, conserved	PKH_131980	hypothetical protein, conserved in Plasmodium species
PB000004.03.0	hypothetical protein	0.533462									PB000660.00.0	PY00732	hypothetical protein	PF11_0146	hypothetical protein	PVX_091335	hypothetical protein, conserved	PKH_091100	hypothetical protein, conserved in Plasmodium species
PB000448.02.0	integral membrane protein, GNS1/SUR4 family, putative	0.535746	IPR002076;IPR016091	GNS1/SUR4 membrane protein;Superantigen toxin, C-terminal, Staphylococcal/Streptococcal		pathogenesis	integral to membrane;extracellular region			integral to membrane		PY03060	unnamed protein product, putative	PFA0455c	integral membrane protein, GNS1/SUR4 family, putative	PVX_081320	elongation of very long chain fatty acids protein 3, putative	PKH_020420	integral membrane protein, gns1/sur4 family, putative
PB300557.00.0	conserved hypothetical protein	0.544405										PY03817	hypothetical protein	MAL13P1.133	hypothetical protein, conserved	PVX_116655	hypothetical protein, conserved	PKH_122880	hypothetical protein, conserved in Plasmodium species
PB000797.02.0	conserved hypothetical protein	0.545019	IPR000719;IPR008271;IPR011009;IPR017441;IPR017442	Protein kinase, core;Serine/threonine protein kinase, active site;Protein kinase-like;Protein kinase ATP binding, conserved site;Serine/threonine protein kinase-related	ATP binding;protein kinase activity;protein serine/threonine kinase activity	protein amino acid phosphorylation		ATP binding, protein kinase activity, protein serine/threonine kinase activity, protein-tyrosine kinase activity	protein amino acid phosphorylation			PY05975	pKU-alpha protein kinase, putative	PF11_0488	serine/threonine protein kinase	PVX_092985	protein kinase domain containing protein	PKH_094520	protein kinase, putative
PB402568.00.0	hypothetical protein	0.546448									PB402012.00.0;PB404704.00.0;PB405216.00.0	PY07673	hypothetical protein
PB000550.00.0	conserved hypothetical protein	0.546482										PY03097	hypothetical protein	PFF0630c	hypothetical protein, conserved	PVX_113790	hypothetical protein, conserved	PKH_113590	hypothetical protein, conserved in Plasmodium species
PB106220.00.0		0.556473
PB301007.00.0	UBA/THIF-type NAD/FAD binding protein, putative	0.560735	IPR000594;IPR009036;IPR016040	UBA/THIF-type NAD/FAD binding fold;Molybdenum cofactor biosynthesis;NAD(P)-binding	binding;catalytic activity	metabolic process		catalytic activity				PY02846	molybdopterin biosynthesis protein MoeB	PF13_0344	UBA/THIF-type NAD/FAD binding protein, putative	PVX_115230	molybdopterin synthase sulfurylase, putative	PKH_110530	UBA/THIF-type NAD/FAD binding protein, putative
PB000719.00.0	conserved hypothetical protein	0.561725									PB000315.02.0	PY04905	hypothetical protein	MAL13P1.40	Proteinase inhibitor protein, putative	PVX_122255	hypothetical protein, conserved	PKH_140740	nucleoside triphosphate hydrolase, putative
PB402050.00.0	hypothetical protein	0.563801									PB404989.00.0;PB405849.00.0
PB301571.00.0	conserved hypothetical protein	0.56445										PY07622	hypothetical protein	PF10_0216	hypothetical protein	PVX_001980	hypothetical protein	PKH_060640	(Zn) transporter protein, putative
PB000433.00.0	conserved hypothetical protein	0.564644										PY00747	hypothetical protein	MAL8P1.102	hypothetical protein, conserved	PVX_123180	hypothetical protein, conserved	PKH_142680	hypothetical protein, conserved in Plasmodium species
PB000578.01.0	conserved hypothetical protein	0.565202	IPR004443	YjeF-related protein, N-terminal								PY05519;PY05520	Homo sapiens TGR-CL10C; hypothetical protein; hypothetical protein	PF14_0570	pyridoxamine-phosphate oxidase	PVX_117475	hypothetical protein, conserved	PKH_124640	jeF-related protein, putative
PB000170.01.0	conserved hypothetical protein	0.565679	IPR001594	Zinc finger, DHHC-type	zinc ion binding			zinc ion binding				PY03989	DHHC zinc finger domain, putative	MAL13P1.117	hypothetical protein, conserved	PVX_122880	DHHC zinc finger domain containing protein	PKH_142040	Zinc finger protein, putative
PB406049.00.0		0.565688
PB000489.00.0	conserved hypothetical protein	0.567307										PY03873	hypothetical protein	PF13_0116	hypothetical protein, conserved	PVX_122810	hypothetical protein, conserved	PKH_141900	hypothetical protein, conserved in Plasmodium species
PB405562.00.0		0.5714
PB001395.02.0	conserved hypothetical protein	0.572177										PY04001	hypothetical protein	PFL1355w	hypothetical protein, conserved	PVX_124030	hypothetical protein, conserved	PKH_144480	hypothetical protein, conserved in Plasmodium species
PB103872.00.0		0.573507
PB300510.00.0	hypothetical protein	0.573681									PB000071.00.0	PY00597	hypothetical protein	PFC0905c	hypothetical protein, conserved	PVX_095215	hypothetical protein, conserved	PKH_082060	hypothetical protein, conserved in Plasmodium species
PB300426.00.0	hypothetical protein	0.575541
PB000826.00.0	integral membrane protein, putative	0.575712	IPR001757;IPR005834	ATPase, P-type, K/Mg/Cd/Cu/Zn/Na/Ca/Na/H-transporter;Haloacid dehalogenase-like hydrolase	ATPase activity, coupled to transmembrane movement of ions, phosphorylative mechanism;ATP binding;catalytic activity	metabolic process;transport	membrane	catalytic activity	metabolic process			PY01447	Drosophila melanogaster BcDNA.GH06032	PF07_0115	cation transporting ATPase, cation transporter	PVX_081695	cation-transporting ATPase, putative	PKH_021220	integral membrane protein, putative
PB107013.00.0		0.575748
PB001098.03.0	conserved hypothetical protein	0.576969												PFL0890c	triose Pi or hexose Pi: Pi antiporter; transporter
PB300964.00.0	hypothetical protein	0.581771
PB406125.00.0	hypothetical protein	0.582895									PB100988.00.0
PB000061.03.0	conserved hypothetical protein	0.582906										PY00265	TDC1, putative	PF14_0714	hypothetical protein, conserved	PVX_118610	hypothetical protein, conserved	PKH_126870	hypothetical protein, conserved in Plasmodium species
PB000218.02.0	conserved hypothetical protein	0.583034	IPR004324;IPR016196	Biopterin transport-related protein BT1;MFS general substrate transporter			membrane			membrane	PB000467.03.0;PB300554.00.0	PY02152;PY07338	hypothetical protein; hypothetical protein; hypothetical protein	MAL8P1.13;PF11_0172	integral membrane protein, conserved; folate/biopterin transporter, putative; folate/biopterin transporter, putative	PVX_088920;PVX_091455	hypothetical protein, conserved; hypothetical protein, conserved; hypothetical protein, conserved	PKH_050230;PKH_091390	integral membrane protein, conserved; transmembrane protein, putative
PB000209.01.0	conserved hypothetical protein	0.583124										PY06922	hypothetical protein	PF11_0304	hypothetical protein	PVX_092080	hypothetical protein, conserved	PKH_092710	hypothetical protein, conserved in Plasmodium species
PB000025.00.0	conserved hypothetical protein	0.583483										PY03228	hypothetical protein	PF11_0236	hypothetical protein
PB404285.00.0	hypothetical protein	0.583947
PB000213.01.0	conserved hypothetical protein	0.584269	IPR001965	Zinc finger, PHD-type	protein binding;zinc ion binding			protein binding, zinc ion binding			PB000078.03.0	PY05680	hypothetical protein	PF14_0315	hypothetical protein	PVX_084865	hypothetical protein, conserved	PKH_131590	hypothetical protein, conserved in Plasmodium species
PB000420.01.0	30S ribosomal protein S14, putative	0.584864	IPR001209	Ribosomal protein S14	structural constituent of ribosome	translation	intracellular;ribosome	structural constituent of ribosome	translation	intracellular, ribosome		PY02435	ribosomal protein S14p/S29e, putative	PF11_0386	30S ribosomal protein S14, putative	PVX_092490	30S ribosomal protein S14, putative	PKH_093530	30s ribosomal protein s14, putative
PB000459.00.0	transcription initiation TFIID-like, putative	0.585227	IPR000814;IPR012294;IPR012294;IPR012295	TATA-box binding;Transcription factor TFIID, C-terminal/DNA glycosylase, N-terminal;Transcription factor TFIID, C-terminal/DNA glycosylase, N-terminal;Beta2-adaptin/TATA-box binding, C-terminal	binding;DNA binding;RNA polymerase II transcription factor activity	transcription initiation from RNA polymerase II promoter;regulation of transcription, DNA-dependent	nucleus;transcription factor TFIID complex	DNA binding, RNA polymerase II transcription factor activity	transcription initiation from RNA polymerase II promoter	nucleus, transcription factor TFIID complex		PY00685	TATA element modulatory factor	PF14_0267	transcription initiation TFIID-like, putative	PVX_085105	transcription initiation TFIID-like, putative	PKH_132150	Transcription initiation TFIID-like
PB000220.00.0	conserved hypothetical protein	0.587124									PB101408.00.0	PY06789	hypothetical protein	PFE1260c	hypothetical protein, conserved	PVX_079980	hypothetical protein, conserved	PKH_100680	hypothetical protein, conserved in Plasmodium species
PB301387.00.0	conserved hypothetical protein	0.590214	IPR016196	MFS general substrate transporter								PY05760	hypothetical protein	PF14_0260	metabolite/drug transporter	PVX_085130	transporter, putative	PKH_132230	transporter protein, putative
PB105400.00.0	hypothetical protein	0.590858									PB105399.00.0;PB403246.00.0	PY07033;PY07034	hypothetical protein; hypothetical protein; hypothetical protein			PVX_000655;PVX_000660	hypothetical protein; hypothetical protein; hypothetical protein	PKH_030310	hypothetical protein, conserved in Plasmodium species
PB000822.02.0	ribosomal protein S3, putative	0.591002	IPR001351;IPR004044;IPR004087;IPR005703;IPR009019	Ribosomal protein S3, C-terminal;K Homology, type 2;K Homology;Ribosomal protein S3, eukaryotic/archaeal;K Homology, prokaryotic type	RNA binding;structural constituent of ribosome	translation	intracellular;small ribosomal subunit;ribosome	nucleic acid binding, structural constituent of ribosome	translation	intracellular, ribosome, small ribosomal subunit				PF14_0627	ribosomal protein S3, putative	PVX_117170	40S ribosomal protein S3, putative	PKH_123970	ribosomal protein S3, putative
PB000204.01.0	conserved hypothetical protein	0.594242	IPR000504;IPR000504;IPR012677;IPR012677	RNA recognition motif, RNP-1;RNA recognition motif, RNP-1;Nucleotide-binding, alpha-beta plait;Nucleotide-binding, alpha-beta plait	nucleic acid binding;nucleotide binding			nucleic acid binding				PY04813	RNA recognition motif, putative	PF10_0214	RNA binding protein, putative	PVX_001965	hypothetical protein, conserved	PKH_060610	hypothetical protein, conserved in Plasmodium species
PB000666.03.0	conserved hypothetical protein	1.68525	IPR007918	Mitochondrial distribution and morphology family 35/apoptosis										PFA0575c	hypothetical protein, conserved	PVX_081210	hypothetical protein, conserved	PKH_020140	hypothetical protein, conserved in Plasmodium species
PB000222.00.0	pfAARP2 protein, putative	1.6853	IPR012948	AARP2CN		ribosome biogenesis and assembly	nucleus				PB000123.00.0	PY04551	hypothetical protein	PFA0330w	pfAARP2 protein	PVX_081435	ribosome biogenesis protein BMS1, putative	PKH_020650	aarp2 protein, putative
PB300092.00.0	hypothetical protein	1.68952										PY05763	asparagine-rich protein
PB107172.00.0	hypothetical protein	1.69219										PY05807	hypothetical protein	PFE0115c	hypothetical protein, conserved	PVX_097620	hypothetical protein, conserved	PKH_103120	hypothetical protein, conserved in Plasmodium species
PB000058.00.0	hypothetical protein	1.69461									PB000540.01.0	PY05954	hypothetical protein	PF11_0334;PF11_0335	amino acid transporter putative; hypothetical protein; hypothetical protein	PVX_092230	hypothetical protein, conserved	PKH_093030	hypothetical protein, conserved in Plasmodium species
PB106171.00.0	conserved hypothetical protein	1.6947	IPR000195	RabGAP/TBC	Rab GTPase activator activity	regulation of Rab GTPase activity	intracellular	Rab GTPase activator activity	regulation of Rab GTPase activity	intracellular	PB000166.03.0	PY00072;PY00533	hypothetical protein; Plasmodium falciparum antigen 332; Plasmodium falciparum antigen 332	PFL1330c	hypothetical protein, conserved	PVX_124005	hypothetical protein, conserved	PKH_144430	hypothetical protein, conserved in Plasmodium species
PB102277.00.0	hypothetical protein	1.69694										PY06828	hypothetical protein
PB300786.00.0	regulator of nonsense transcripts, putative	1.69815									PB000602.03.0;PB000800.03.0	PY00683;PY01287	nam7 protein; nonsense mRNA reducing factor 1-related; nonsense mRNA reducing factor 1-related	MAL7P1.12;PF10_0057	erythrocyte membrane-associated antigen; regulator of nonsense transcripts, putative; regulator of nonsense transcripts, putative	PVX_087715;PVX_094465	hypothetical protein, conserved; regulator of nonsense transcripts, putative; regulator of nonsense transcripts, putative	PKH_010170;PKH_080410	erythrocyte membrane-associated antigen, putative; regulator of nonsense transcripts, putative
PB000420.00.0	hypothetical protein	1.699										PY05197	hypothetical protein			PVX_099635	hypothetical protein	PKH_072160	hypothetical protein, conserved in Plasmodium species
PB000636.02.0	conserved hypothetical protein	1.69996										PY05079	hypothetical protein	PFA0440w	hypothetical protein, conserved	PVX_081335	hypothetical protein, conserved	PKH_020450	hypothetical protein, conserved in Apicomplexan species
PB100346.00.0	hypothetical protein	1.70059										PY02485	hypothetical protein	PFI0690c	hypothetical protein, conserved	PVX_099130	hypothetical protein, conserved	PKH_071130	hypothetical protein, conserved in Plasmodium species
PB000373.01.0	conserved hypothetical protein	1.70113	IPR008991;IPR016027	Translation protein SH3-like;Nucleic acid-binding, OB-fold-like								PY03638	hypothetical protein	PFI0655c	hypothetical protein, conserved	PVX_099105	hypothetical protein, conserved	PKH_071070	hypothetical protein, conserved in Plasmodium species
PB001039.00.0	conserved hypothetical protein	1.70175	IPR011387;IPR013979	Translation initiation factor eIF-2A;Eukaryotic translation initiation factor 2A, central region								PY02477	unknown protein	PF14_0360	hypothetical protein	PVX_084645	hypothetical protein, conserved	PKH_083510;PKH_131130	hypothetical protein, conserved in Apicomplexan species; hypothetical protein, conserved in Plasmodium species
PB000980.01.0	ubiquitin activating enzyme, putative	1.70192	IPR000127;IPR000594;IPR009036;IPR016040	Ubiquitin-activating enzyme repeat;UBA/THIF-type NAD/FAD binding fold;Molybdenum cofactor biosynthesis;NAD(P)-binding	small protein activating enzyme activity;binding;catalytic activity	metabolic process;ubiquitin cycle;protein modification process		catalytic activity, ubiquitin activating enzyme activity	protein modification, ubiquitin cycle			PY05539	related to ubiquitin-activating enzyme homolog UBA2-related	PFL1790w	ubiquitin activating enzyme, putative	PVX_100800	ubiquitin activating enzyme, putative	PKH_145560	Ubiquitin activating enzyme, putative
PB000315.01.0	conserved hypothetical protein	1.70198	IPR013026;IPR013026	Tetratricopeptide region;Tetratricopeptide region								PY01764	histone-binding protein n1/n2	PFL0280c	hypothetical protein, conserved	PVX_084310	hypothetical protein, conserved	PKH_130410	hypothetical protein, conserved in Plasmodium species
PB000796.02.0	glutaredoxin-like protein, putative	1.7041	IPR002109;IPR004480;IPR012335;IPR012336	Glutaredoxin;Glutaredoxin-related protein;Thioredoxin fold;Thioredoxin-like fold	electron carrier activity;protein disulfide oxidoreductase activity	cell redox homeostasis		electron carrier activity, protein disulfide oxidoreductase activity	cell redox homeostasis		PB000703.01.0;PB001023.00.0;PB300610.00.0	900.m00052;PY00223;PY07597	predicted protein; glutaredoxin-related protein; glutaredoxin-related protein; Plasmodium falciparum CG6; Plasmodium falciparum CG6	PF07_0036;PFC0205c;PFF0340c	Cg6 protein; PfGLP-1, 1-cys-glutaredoxin-like protein-1; PfGLP-1, 1-cys-glutaredoxin-like protein-1; glutaredoxin-like protein, putative; glutaredoxin-like protein, putative	PVX_087990;PVX_113510;PVX_119350	glutaredoxin domain containing protein; glutaredoxin-like protein, putative; glutaredoxin-like protein, putative; 1-cys-glutaredoxin-like protein-1, putative; 1-cys-glutaredoxin-like protein-1, putative	PKH_010730;PKH_083570;PKH_114240	Cg6 protein, putative; 1-cys-glutaredoxin-like protein-1, putative; glutaredoxin-like protein
PB000130.00.0	hypothetical protein	1.70558	IPR003821;IPR013512;IPR013644;IPR016040	1-deoxy-D-xylulose 5-phosphate reductoisomerase;1-deoxy-D-xylulose 5-phosphate reductoisomerase, N-terminal;1-deoxy-D-xylulose 5-phosphate reductoisomerase, C-terminal;NAD(P)-binding	binding;catalytic activity	metabolic process;isoprenoid biosynthetic process		catalytic activity	isoprenoid biosynthetic process		PB000946.02.0	PY05578	1-deoxy-D-xylulose 5-phosphate reductoisomerase	PF14_0641	1-deoxy-D-xylulose 5-phosphate reductoisomerase	PVX_117100	1-deoxy-D-xylulose 5-phosphate reductoisomerase, putative	PKH_123820	1-deoxy-D-xylulose 5-phosphate reductoisomerase, putative
PB000691.00.0	conserved hypothetical protein	1.70947	IPR001680	WD40 repeat								PY07203	hypothetical protein	PF11_0399	hypothetical protein
PB300275.00.0	conserved hypothetical protein	1.71015										PY00953	hypothetical protein	PFI0780w	hypothetical protein, conserved	PVX_099225	hypothetical protein, conserved	PKH_071320	hypothetical protein, conserved in Plasmodium species
PB001297.00.0	conserved hypothetical protein	1.71095	IPR001214;IPR003616;IPR007728	SET;Post-SET zinc-binding region;Pre-SET zinc-binding region	histone-lysine N-methyltransferase activity;zinc ion binding	chromatin modification	nucleus	histone-lysine N-methyltransferase activity, zinc ion binding	chromatin modification	nucleus		PY00637	ERYTHROCYTE MEMBRANE PROTEIN PFEMP3	PF08_0012	SET domain protein, putative	PVX_088965	hypothetical protein, conserved	PKH_050310	SET domain, putative
PB001002.02.0	AAA family ATPase, putative	1.71106	IPR003593;IPR003959;IPR003960	AAA+ ATPase, core;AAA ATPase, core;AAA ATPase, conserved site	ATP binding;nucleoside-triphosphatase activity;nucleotide binding			ATP binding, nucleoside-triphosphatase activity, nucleotide binding				PY02232	ATPase, AAA family, putative	PFD0385c	AAA family ATPase, putative	PVX_000850	AAA family ATPase, putative	PKH_030680	AAA family ATPase, putative
PB000268.02.0	Serine/threonine protein kinase, putative	1.71209	IPR000719;IPR008266;IPR011009;IPR017442	Protein kinase, core;Tyrosine protein kinase, active site;Protein kinase-like;Serine/threonine protein kinase-related	ATP binding;protein kinase activity;protein-tyrosine kinase activity	protein amino acid phosphorylation		ATP binding, protein kinase activity, protein serine/threonine kinase activity	protein amino acid phosphorylation			PY03326	Protein kinase domain, putative	MAL8P1.203	hypothetical protein, conserved	PVX_088265	serine/threonine protein kinase, putative	PKH_011260	serine/threonine protein kinase, putative
PB000224.01.0	conserved hypothetical protein	1.71413	IPR013216	Methyltransferase type 11	methyltransferase activity	metabolic process						PY02953	hypothetical protein	PF10_0274	hypothetical protein	PVX_111320	hypothetical protein, conserved	PKH_061230	hypothetical protein, conserved in Plasmodium species
PB001444.02.0	conserved hypothetical protein	1.71599	IPR007316	Eukaryotic initiation factor 3, gamma subunit	translation initiation factor activity	regulation of translational initiation		translation initiation factor activity	regulation of translational initiation			PY03441	Homo sapiens CGI-09 protein	PFI0625c	hypothetical protein, conserved	PVX_099075	eukaryotic initiation factor 3, gamma subunit domain containing protein	PKH_071010	Gcd10p homolog, putative
PB000236.03.0	conserved hypothetical protein	1.71889	IPR002048;IPR008880	Calcium-binding EF-hand;Trigger factor, C-terminal, bacterial	calcium ion binding	protein transport;protein folding						PY03329	Arabidopsis thaliana BRAHMA ortholog	PF14_0249	hypothetical protein	PVX_085185	hypothetical protein, conserved	PKH_132340	hypothetical protein, conserved in Plasmodium species
PB300655.00.0	conserved hypothetical protein	1.71947	IPR008947	Phospholipase C/P1 nuclease, core	hydrolase activity, acting on ester bonds						PB001173.00.0	PY00427	3'-nucleotidase/nuclease	PF14_0117	hypothetical protein, conserved	PVX_085860	hypothetical protein, conserved	PKH_133570	hypothetical protein, conserved in Plasmodium species
PB000834.02.0	transcription initiation factor TFiid, TATA-binding protein, putative	1.72085	IPR000814;IPR012294;IPR012294;IPR012295;IPR012295	TATA-box binding;Transcription factor TFIID, C-terminal/DNA glycosylase, N-terminal;Transcription factor TFIID, C-terminal/DNA glycosylase, N-terminal;Beta2-adaptin/TATA-box binding, C-terminal;Beta2-adaptin/TATA-box binding, C-terminal	binding;DNA binding;RNA polymerase II transcription factor activity	transcription initiation from RNA polymerase II promoter;regulation of transcription, DNA-dependent	nucleus;transcription factor TFIID complex	DNA binding, RNA polymerase II transcription factor activity	transcription initiation from RNA polymerase II promoter	nucleus, transcription factor TFIID complex		PY00712	transcription initiation factor tfiid	PFE0305w	transcription initiation factor TFiid, TATA-binding protein	PVX_097865	transcription initiation factor TFiid, TATA-binding protein, putative	PKH_102680	transcription initiation factor TFiid, TATA-binding protein, putative
PB000269.02.0	conserved hypothetical protein, expressed	1.72149	IPR011046	WD40 repeat-like								PY01046	hypothetical protein	PFF0325c	hypothetical protein, expressed, conserved	PVX_113500	hypothetical protein, conserved	PKH_114260	hypothetical protein, conserved in Plasmodium species
PB000556.01.0	phosphoglycerate mutase, putative	1.72472	IPR013078	Phosphoglycerate mutase								PY00543	phosphoglycerate mutase family, putative	PFD0660w	phosphoglycerate mutase, putative	PVX_089635	phosphoglycerate mutase, putative	PKH_051720	phosphoglycerate mutase, putative
PB000452.03.0	chromatin assembly factor 1 subunit, putative	1.72477	IPR001680;IPR001680;IPR001680;IPR001680;IPR011046;IPR015943	WD40 repeat;WD40 repeat;WD40 repeat;WD40 repeat;WD40 repeat-like;WD40/YVTN repeat-like							PB000212.01.0;PB000892.02.0	PY01043;PY02400;PY05679	wd-40 repeat protein msi1; wd-40 repeat protein msi1; wd-40 repeat protein msi1; wd-40 repeat protein msi3; wd-40 repeat protein msi3	PF13_0149;PF14_0314;PFA0520c	chromatin assembly factor 1 subunit, putative; chromatin assembly factor 1 p55 subunit, putative; chromatin assembly factor 1 p55 subunit, putative; chromatin assembly factor 1 protein WD40 domain, putative; chromatin assembly factor 1 protein WD40 domain, putative	PVX_081265;PVX_082410;PVX_084870	chromatin assembly factor 1 protein WD40 domain, putative; chromatin assembly factor 1 P55 subunit, putative; chromatin assembly factor 1 P55 subunit, putative; chromatin assembly factor 1 p55 subunit, putative; chromatin assembly factor 1 p55 subunit, putative	PKH_020290;PKH_122340;PKH_131600	chromatin assembly factor 1 protein wd40 domain, putative; chromatin assembly factor 1 subunit, putative; chromatin assembly factor 1 p55 subunit, putative
PB001188.02.0	conserved hypothetical protein	1.72561										PY02982	hypothetical protein	PFB0610c	hypothetical protein	PVX_002860	hypothetical protein, conserved	PKH_040660	hypothetical protein, conserved in Plasmodium species
PB000273.01.0	adenylate kinase 1, putative	1.72764	IPR000850;IPR011769	Adenylate kinase;Adenylate/cytidine kinase, N-terminal	nucleobase, nucleoside, nucleotide kinase activity;ATP binding;nucleotide kinase activity	nucleobase, nucleoside, nucleotide and nucleic acid metabolic process		ATP binding, nucleotide kinase activity				PY02813	adenylate kinase 1	PFD0755c	adenylate kinase 1	PVX_089735	adenylate kinase 1, putative	PKH_051930	adenylate kinase 1, putative
PB000382.03.0	conserved hypothetical protein	1.7283	IPR000261;IPR000261;IPR002048;IPR002048;IPR011992;IPR011992	EPS15 homology (EH);EPS15 homology (EH);Calcium-binding EF-hand;Calcium-binding EF-hand;EF-Hand type;EF-Hand type	calcium ion binding			calcium ion binding				PY05811	epidermal growth factor receptor substrate 15	PF10_0244	hypothetical protein	PVX_111460	hypothetical protein, conserved
PB000232.00.0	cell cycle control protein cwf15 homologue, putative	1.72847	IPR006973	Cwf15/Cwc15 cell cycle control protein		nuclear mRNA splicing, via spliceosome	spliceosome			spliceosome	PB000682.00.0	PY02267	Dictyostelium discoideum HSPC148. 10/100, putative	PF07_0091	cell cycle control protein cwf15 homologue	PVX_096230	hypothetical protein, conserved	PKH_031620	cell cycle control protein cwf15 homologue, putative
PB000795.02.0	translation initiation factor IF-2, putative	1.72861	IPR000795;IPR005225;IPR009000;IPR015760	Protein synthesis factor, GTP-binding;Small GTP-binding protein;Translation elongation and initiation factors/Ribosomal, beta-barrel;Translation initiation factor 2 related	GTPase activity;GTP binding			GTP binding, GTPase activity, translation initiation factor activity	translational initiation	intracellular		PY05837	translation initiation factor if-2	PFF0345w	translation initiation factor IF-2, putative	PVX_113515	translation initiation factor IF-2, putative	PKH_114230	translation initiation factor IF-2, putative
PB000193.03.0	myosin A tail domain interacting protein MTIP, putative	1.7291	IPR002048;IPR011992	Calcium-binding EF-hand;EF-Hand type	calcium ion binding			calcium ion binding				PY00409	myosin A tail domain interacting protein MTIP	PFL2225w	myosin A tail domain interacting protein MTIP, putative	PVX_101215	myosin A tail domain interacting protein MTIP, putative	PKH_146380	myosin A tail domain interacting protein MTIP, putative
PB000335.00.0	conserved hypothetical protein	1.72955	IPR016064	ATP-NAD kinase, PpnK-type	NAD+ kinase activity	metabolic process						PY04842	hypothetical protein	PFI0650c	hypothetical protein, conserved	PVX_099100	hypothetical protein, conserved	PKH_071060	hypothetical protein, conserved in Plasmodium species
PB000681.00.0	hypothetical protein	1.73067										PY02265	hypothetical protein
PB000354.02.0	T-complex protein beta subunit, putative	1.73361	IPR002194;IPR002423;IPR008950;IPR012716	Chaperonin TCP-1, conserved site;Chaperonin Cpn60/TCP-1;GroEL-like chaperone, ATPase;T-complex protein 1, beta subunit	ATP binding;protein binding;unfolded protein binding	cellular protein metabolic process;protein folding		ATP binding, protein binding, unfolded protein binding	cellular protein metabolic process, protein folding			PY06837	putative T-complex protein beta subunit	PFC0285c	T-complex protein beta subunit, putative	PVX_119465	T-complex protein 1, beta subunit, putative	PKH_083310	T-complex protein beta subunit, putative
PB301432.00.0	hypothetical protein	1.73972	IPR001282	Glucose-6-phosphate dehydrogenase	glucose-6-phosphate dehydrogenase activity	glucose metabolic process		glucose-6-phosphate 1-dehydrogenase activity	glucose metabolic process
PB000515.00.0	plastid 50S ribosomal protein, putative	1.7414	IPR001787	Ribosomal protein L21	RNA binding;structural constituent of ribosome	translation	intracellular;ribosome	RNA binding, structural constituent of ribosome	translation	intracellular, ribosome		PY04436	ribosomal protein L21, putative	PF08_0014	plastid 50S ribosomal protein, putative	PVX_088985	plastid 50S ribosomal protein L21, putative	PKH_050340	Plastid 50S ribosomal protein, putative
PB001037.01.0	Pb-reticulocyte binding protein	1.74153	IPR013584	RAP domain								PY07834	hypothetical protein	PFA0255c	hypothetical protein, conserved	PVX_081505	hypothetical protein, conserved	PKH_020820	hypothetical protein, conserved in Apicomplexan species
PB000059.02.0	conserved hypothetical protein	1.74165	IPR001623;IPR011990;IPR013105;IPR015609	Heat shock protein DnaJ, N-terminal;Tetratricopeptide-like helical;Tetratricopeptide TPR2;Molecular chaperone, heat shock protein, Hsp40, DnaJ	binding;heat shock protein binding			heat shock protein binding			PB108189.00.0	PY02756;PY03538	hypothetical protein; DnaJ domain, putative; DnaJ domain, putative	PF11_0433	hypothetical protein	PVX_092710	hypothetical protein, conserved	PKH_093950	hypothetical protein, conserved in Plasmodium species
PB000705.03.0	orotate phosphoribosyltransferase, putative	1.74765	IPR000836	Phosphoribosyltransferase		nucleoside metabolic process			nucleoside metabolic process		PB000897.00.0	PY01515;PY04605	putative orotidine-monophosphate-decarboxylase; URA5; URA5	PF10_0225;PFE0630c	orotidine-monophosphate-decarboxylase, putative; orotate phosphoribosyltransferase, putative; orotate phosphoribosyltransferase, putative	PVX_080605;PVX_111555	orotate phosphoribosyltransferase, putative; orotidine 5' monophosphate decarboxylase, putative; orotidine 5' monophosphate decarboxylase, putative	PKH_060740;PKH_101980	orotidine-monophosphate-decarboxylase, putative; orotate phosphoribosyltransferase, putative
PB000657.01.0	conserved hypothetical protein	1.75029	IPR004506	tRNA (5-methylaminomethyl-2-thiouridylate)-methyltransferase	tRNA-methyltransferase activity	tRNA processing	cytoplasm		tRNA processing	cytoplasm		PY00607	probable tRNA-methyltransferase			PVX_001855	tRNA methyl transferase, putative	PKH_060380	tRNA methyl transferase, putative
PB000921.01.0	hypothetical protein	1.75575									PB000224.03.0;PB000309.02.0;PB000809.03.0	PY03307;PY06698;PY06699	hypothetical protein; TERT gene; TERT gene; hypothetical protein; hypothetical protein	PFD0872w	hypothetical protein, conserved	PVX_089990	hypothetical protein, conserved	PKH_052210	hypothetical protein, conserved in Plasmodium species
PB001081.02.0	conserved hypothetical protein	1.75946										PY04729	ATPase 3, putative	PFL0855c	hypothetical protein, conserved	PVX_123560	hypothetical protein, conserved	PKH_143480	hypothetical protein, conserved in Plasmodium species
PB000400.01.0	conserved hypothetical protein	1.76197	IPR010884	Sexual stage antigen s4845								PY02738	Pfs38	PFE0395c	hypothetical protein, conserved	PVX_097960	Pfs38, putative	PKH_102490	s48/45-like protein
PB000022.01.0	conserved hypothetical protein	1.76361	IPR010580	Ribosome associated membrane RAMP4							PB301562.00.0	PY04494	Arabidopsis thaliana F17L21.12-related	PFB0888w	hypothetical protein	PVX_002585	ribosome associated membrane protein RAMP4, putative	PKH_040100	ribosome associated membrane protein, putative
PB000219.03.0	conserved hypothetical protein	1.76537										PY06610	hypothetical protein	PF14_0161	hypothetical protein, conserved	PVX_085635	hypothetical protein, conserved	PKH_133090	hypothetical protein, conserved in Plasmodium species
PB000346.00.0	conserved hypothetical protein	1.76936	IPR008914	Phosphatidylethanolamine-binding protein PEBP								PY00505	Plasmodium vivax PV1H14115_P	PFC0176c	hypothetical protein, conserved	PVX_119320	hypothetical protein, conserved	PKH_083630	hypothetical protein, conserved in Plasmodium species
PB001102.00.0	conserved hypothetical protein	1.7715										PY03080	hypothetical protein	PF13_0355	hypothetical protein, conserved	PVX_115350	hypothetical protein, conserved	PKH_110270	hypothetical protein, conserved in Plasmodium species
PB106209.00.0	conserved hypothetical protein	1.77216										PY04245	hypothetical protein	MAL8P1.50	hypothetical protein, conserved	PVX_089270	hypothetical protein, conserved	PKH_050910	hypothetical protein, conserved in Plasmodium species
PB000665.03.0	TatD-like deoxyribonuclease, putative	1.77359	IPR001130;IPR015992	Deoxyribonuclease, TatD-related;Deoxyribonuclease, TatD	endodeoxyribonuclease activity, producing 5'-phosphomonoesters							PY01446	hydrolase, TatD family	PFA0580c	TatD-like deoxyribonuclease, putative	PVX_081205	TatD-like deoxyribonuclease, putative	PKH_020130	TatD-like deoxyribonuclease, putative
PB000169.03.0	60S ribosomal subunit protein L18, putative	1.77747	IPR002670	Ribosomal protein L18ae	structural constituent of ribosome	translation	intracellular;ribosome	structural constituent of ribosome	translation	intracellular, ribosome		PY01391	Ribosomal L18ae protein family	PF13_0224	60S ribosomal subunit protein L18, putative	PVX_082965	60S ribosomal protein L18a, putative	PKH_121320	60S ribosomal subunit protein L18, putative
PB000527.03.0	conserved hypothetical protein	1.77797	IPR013881	Pre-mRNA-splicing factor 3				GTP binding, RNA binding	SRP-dependent cotranslational protein targeting to membrane			PY02323	U4/U6-associated RNA splicing factor-related	MAL13P1.45	U4/U6 small nuclear ribonuclear protein, putative	PVX_122295	hypothetical protein, conserved	PKH_140820	hypothetical protein, conserved in Apicomplexan species
PB001439.02.0	aspartyl (acid) protease, putative	1.78	IPR001461;IPR001969;IPR001969;IPR009007	Peptidase A1;Peptidase aspartic, active site;Peptidase aspartic, active site;Peptidase aspartic, catalytic	pepsin A activity;aspartic-type endopeptidase activity	proteolysis		pepsin A activity	proteolysis			PY02085	aspartyl protease-like	PF13_0133	aspartyl (acid) protease, putative	PVX_116695	aspartic protease PM5	PKH_122960	aspartyl (acid) protease, putative
PB000545.00.0	hypothetical protein	1.78124	IPR000408;IPR000408;IPR000408;IPR000408;IPR009091	Regulator of chromosome condensation, RCC1;Regulator of chromosome condensation, RCC1;Regulator of chromosome condensation, RCC1;Regulator of chromosome condensation, RCC1;Regulator of chromosome condensation/beta-lactamase-inhibitor protein II								PY07101	Regulator of chromosome condensation, putative	PFE0420c	guanidine nucleotide exchange factor, putative	PVX_097985	guanidine nucleotide exchange factor, putative	PKH_102440	guanidine nucleotide exchange factor, putative
PB000019.02.0	conserved hypothetical protein	1.78529	IPR000504;IPR002130;IPR012677	RNA recognition motif, RNP-1;Peptidyl-prolyl cis-trans isomerase, cyclophilin-type;Nucleotide-binding, alpha-beta plait	nucleic acid binding;peptidyl-prolyl cis-trans isomerase activity;nucleotide binding	protein folding		nucleic acid binding				PY01794	putative peptidyl prolyl cis-trans isomerase with RNA binding region	PF08_0086	RNA-binding protein, putative	PVX_123145	hypothetical protein, conserved	PKH_142610	RNA-binding protein, putative
PB000473.03.0	conserved hypothetical protein	1.78636	IPR001932;IPR014045;IPR015655	Protein phosphatase 2C-related;Protein phosphatase 2C, N-terminal;Protein phosphatase 2C	catalytic activity			catalytic activity
PB000091.03.0	conserved hypothetical protein	1.78648	IPR003016	2-oxo acid dehydrogenase, lipoyl-binding site							PB300481.00.0;PB301358.00.0	PY01252	hypothetical protein	PFB0745w	hypothetical protein	PVX_002725	hypothetical protein, conserved	PKH_040380	hypothetical protein, conserved in Plasmodium species
PB001113.01.0	conserved hypothetical protein	1.78668	IPR001680;IPR011046;IPR015943	WD40 repeat;WD40 repeat-like;WD40/YVTN repeat-like								PY00184	dynein intermediate chain 2, ciliary	PFI1080w	hypothetical protein, conserved	PVX_099515	WD domain, G-beta repeat domain containing protein	PKH_071920	hypothetical protein, conserved in Plasmodium species
PB000404.03.0	cell division cycle ATPase, putative	1.78719	IPR003593;IPR003593;IPR003959;IPR003959;IPR003960;IPR003960;IPR009010	AAA+ ATPase, core;AAA+ ATPase, core;AAA ATPase, core;AAA ATPase, core;AAA ATPase, conserved site;AAA ATPase, conserved site;Aspartate decarboxylase-like fold	ATP binding;binding;nucleoside-triphosphatase activity;nucleotide binding			ATP binding, nucleoside-triphosphatase activity, nucleotide binding			PB000861.00.0	PY02401;PY05787	cell division cycle protein 48 homolog; putative cell division cycle ATPase; putative cell division cycle ATPase	MAL8P1.92;PF07_0047	ATPase, putative; cell division cycle ATPase, putative; cell division cycle ATPase, putative	PVX_123055	AAA family ATPase, putative	PKH_010920;PKH_142400	cell division cycle ATPase, putative; ATPase, putative
PB000714.00.0	ribosomal protein L15, putative	1.78769	IPR005749	Ribosomal protein L15, bacterial-type	structural constituent of ribosome	translation	large ribosomal subunit				PB000456.00.0	PY00688;PY01273	Ribosomal protein L15 amino terminal region, putative; hypothetical protein; hypothetical protein	PF14_0270;PF14_0276	ribosomal protein L15, putative; ribosomal protein L15, putative; ribosomal protein L15, putative	PVX_085055;PVX_085090	ribosomal protein L15, putative; 50S ribosomal protein L15, putative; 50S ribosomal protein L15, putative	PKH_132060;PKH_132120	ribosomal protein L15, putative; ribosomal protein L15, putative
PB001062.01.0	hypothetical protein	1.79578	IPR000719;IPR011009;IPR017442	Protein kinase, core;Protein kinase-like;Serine/threonine protein kinase-related	ATP binding;protein kinase activity	protein amino acid phosphorylation		ATP binding, protein kinase activity, protein serine/threonine kinase activity	protein amino acid phosphorylation		PB001067.02.0	PY05139	MO15-related protein kinase Pfmrk	PF10_0141	cdk7, putative	PVX_094935	cyclin dependent kinase 7 (cdk7), putative	PKH_081440	cdk7, putative
PB001514.02.0	Myb1 protein, putative	1.80048	IPR001005;IPR001005;IPR001005;IPR009057;IPR014778	SANT, DNA-binding;SANT, DNA-binding;SANT, DNA-binding;Homeodomain-like;Myb, DNA-binding	DNA binding			DNA binding		nucleus		PY06951	Myb1 protein-related	PF13_0088	Myb1 protein	PVX_122615	hypothetical protein, conserved	PKH_141510	Myb1 protein, putative
PB000305.02.0	cytochrome c1 heme lyase, putative	1.8009	IPR000511	Cytochrome c and c1 haem-lyase	holocytochrome-c synthase activity		mitochondrion	holocytochrome-c synthase activity		mitochondrion	PB000008.03.0;PB000820.01.0	PY05914	cytochrome c1 heme lyase	PFL0180w;PFL1185c	cytochrome c1 heme lyase, putative; cytochrome c heme lyase, putative; cytochrome c heme lyase, putative	PVX_084225;PVX_123860	cytochrome c1 heme lyase, putative; cytochrome c heme lyase, putative; cytochrome c heme lyase, putative	PKH_130230;PKH_144130	Cytochrome c1 heme lyase, putative; Cytochrome c heme lyase, putative
PB000379.01.0	conserved hypothetical protein	1.80501	IPR002110	Ankyrin								PY05461	hypothetical protein	PFL2200w	hypothetical protein, conserved	PVX_101185	hypothetical protein, conserved	PKH_146320	hypothetical protein, conserved in Plasmodium species
PB000540.03.0	high mobility group protein, putative	1.814	IPR000135;IPR000910;IPR009071	High mobility group box, HMG1/HMG2, subgroup;High mobility group box, HMG1/HMG2;High mobility group box, HMG	DNA binding	regulation of transcription, DNA-dependent	nucleus;chromatin	DNA binding				PY05184;PY07077	high mobility group protein; high mobility group protein; high mobility group protein	MAL8P1.72;PFL0145c	high mobility group protein, putative; high mobility group protein; high mobility group protein	PVX_084190	high mobility group protein, putative	PKH_130170	High mobility group protein, putative
PB000682.00.0	hypothetical protein	1.81699	IPR006973	Cwf15/Cwc15 cell cycle control protein		nuclear mRNA splicing, via spliceosome	spliceosome			spliceosome	PB000232.00.0	PY02267	Dictyostelium discoideum HSPC148. 10/100, putative	PF07_0091	cell cycle control protein cwf15 homologue	PVX_096230	hypothetical protein, conserved	PKH_031620	cell cycle control protein cwf15 homologue, putative
PB101717.00.0	hypothetical protein	1.81803
PB301025.00.0	DNA helicase, putative	1.82797	IPR001650;IPR004589;IPR011545;IPR014021	DNA/RNA helicase, C-terminal;DNA helicase, ATP-dependent, RecQ type;DNA/RNA helicase, DEAD/DEAH box type, N-terminal;Helicase, superfamily 1 and 2, ATP-binding	ATP binding;ATP-dependent helicase activity;nucleic acid binding;helicase activity	DNA recombination		ATP binding, ATP-dependent helicase activity, helicase activity, nucleic acid binding	DNA recombination		PB000339.03.0	PY01271;PY07206	ATP-dependent DNA helicase recQ-related; ATP-dependent DNA helicase-related; ATP-dependent DNA helicase-related	PF14_0278;PFI0910w	ATP-dependent DNA helicase, putative; DNA helicase, putative; DNA helicase, putative	PVX_085045	ATP dependent RNA helicase, putative	PKH_071580;PKH_132040	DNA helicase, putative; ATP-dependent DNA helicase, putative
PB001280.02.0	conserved hypothetical protein	1.83113	IPR001214;IPR003616	SET;Post-SET zinc-binding region			nucleus			nucleus		PY02230	similar to KIAA0304 gene product-related	PFF1440w	SET-domain protein, putative	PVX_114585	SET domain containing protein	PKH_111920	SET-domain protein, putative
PB000070.00.0	Pb-fam-5 protein	1.83137	IPR006387	Plasmodium falciparum CPW-WPC								PY00599	Plasmodium falciparum CPW-WPC domain, putative	PFC0895w	hypothetical protein, conserved	PVX_095225	hypothetical protein, conserved	PKH_082080	hypothetical protein, conserved in Plasmodium species
PB000339.00.0	conserved hypothetical protein	1.83307	IPR000241;IPR002052;IPR002296;IPR002296;IPR016691	Putative RNA methylase;N-6 adenine-specific DNA methylase, conserved site;N6 adenine-specific DNA methyltransferase, N12 class;N6 adenine-specific DNA methyltransferase, N12 class;tRNA guanosine-2&apos;-O-methyltransferase, TRM11	nucleic acid binding;methyltransferase activity	methylation						PY05490	hypothetical protein	PF13_0236	hypothetical protein, conserved	PVX_083055	hypothetical protein, conserved	PKH_121130	hypothetical protein, conserved in Apicomplexan species
PB000149.01.0	conserved hypothetical protein	1.83675	IPR000504;IPR000504;IPR012677;IPR012677;IPR012677	RNA recognition motif, RNP-1;RNA recognition motif, RNP-1;Nucleotide-binding, alpha-beta plait;Nucleotide-binding, alpha-beta plait;Nucleotide-binding, alpha-beta plait	nucleic acid binding;nucleotide binding			nucleic acid binding				PY01028	KED	PF07_0066	hypothetical protein, conserved	PVX_000625	hypothetical protein, conserved	PKH_030250	RNA binding domain
PB000323.01.0	actin, putative	1.84572	IPR004000;IPR004001;IPR004001	Actin/actin-like;Actin, conserved site;Actin, conserved site	ATP binding;protein binding			protein binding				PY02240	actin	PFL2215w	actin	PVX_101200	actin	PKH_146350	actin, putative
PB300611.00.0	hypothetical protein	1.84711	IPR001650	DNA/RNA helicase, C-terminal	ATP binding;nucleic acid binding;helicase activity			ATP binding, helicase activity, nucleic acid binding			PB000779.01.0	PY01180	DOMINO B-related	PF08_0048	ATP-dependent helicase, putative	PVX_089365	helicase, putative	PKH_051120	atp-dependant helicase, putative
PB000122.02.0	conserved hypothetical protein	1.86112	IPR007681;IPR016123;IPR016124	Ran-interacting Mog1 protein;Mog1/PsbP, alpha/beta/alpha sandwich;Mog1/PsbP/DUF1795, alpha/beta/alpha sandwich								PY02511	Homo sapiens HSPC236, putative	MAL13P1.232	mog1 homolog, putative	PVX_083210	Ran-interacting Mog1 domain containing protein	PKH_120820	Mog1 homologue, putative
PB001054.03.0	conserved hypothetical protein	1.867										PY06371	hypothetical protein
PB001014.01.0	conserved hypothetical protein	1.86857									PB300027.00.0			MAL8P1.136	hypothetical protein, conserved	PVX_088255	hypothetical protein, conserved	PKH_011250	hypothetical protein, conserved in Plasmodium species
PB001117.00.0	conserved hypothetical protein	1.87086									PB300771.00.0	PY05155	asparagine-rich protein	PF10_0129	hypothetical protein	PVX_094880	hypothetical protein, conserved	PKH_081270	hypothetical protein, conserved in Plasmodium species
PB000606.02.0	conserved hypothetical protein	1.87751									PB105390.00.0	PY02103	hypothetical protein	PF13_0183	hypothetical protein, conserved	PVX_082605	hypothetical protein, conserved	PKH_121940	hypothetical protein, conserved in Plasmodium species
PB000410.03.0	hypothetical protein	1.87852
PB000746.00.0	erythrocyte membrane-associated antigen, putative	1.8799										PY05565	hypothetical protein	PFD1045c	erythrocyte membrane-associated antigen, putative	PVX_090150	erythrocyte membrane-associated antigen, putative	PKH_052560	Erythrocyte membrane-associated protein, homologue, putative
PB001009.03.0	conserved hypothetical protein	1.88013	IPR012336	Thioredoxin-like fold								PY00696	hypothetical protein	PFE1450c	hypothetical protein, conserved	PVX_079795	hypothetical protein, conserved	PKH_100310	hypothetical protein, conserved in Plasmodium species
PB000044.03.0	hypothetical protein	1.88536
PB000888.00.0	hypothetical protein	1.88593									PB000982.01.0	PY04868	Helicase conserved C-terminal domain, putative	PFD0565c	RNA helicase, putative	PVX_000680	RNA helicase, putative	PKH_030340	RNA helicase, putative
PB001111.00.0	exodeoxyribonuclease III, putative	1.88736	IPR004808;IPR005135	Exodeoxyribonuclease III xth;Endonuclease/exonuclease/phosphatase	nuclease activity	DNA repair								PF14_0285	exodeoxyribonuclease III, putative	PVX_085010	exodeoxyribonuclease III, putative	PKH_131970	exodeoxyribonuclease III, putative
PB401791.00.0		1.89019
PB000100.00.0	conserved hypothetical protein	1.89419										PY07260	hypothetical protein	PF14_0209	hypothetical protein			PKH_132740	hypothetical protein, conserved in Plasmodium species
PB106206.00.0	quinone oxidoreductase, putative	1.91249	IPR002085;IPR011032;IPR013149;IPR013154;IPR016040	Alcohol dehydrogenase superfamily, zinc-containing;GroES-like;Alcohol dehydrogenase, zinc-binding;Alcohol dehydrogenase GroES-like;NAD(P)-binding	binding;oxidoreductase activity;zinc ion binding;catalytic activity	metabolic process						PY04242	quinone oxidoreductase, putative
PB001505.02.0	conserved hypothetical protein	1.9248										PY03934	hypothetical protein	PFB0625w	hypothetical protein	PVX_002845	hypothetical protein, conserved
PB000314.03.0	conserved hypothetical protein	1.92598	IPR003409;IPR003409	MORN motif;MORN motif								PY06184	retinitis pigmentosa GTPase regulator-like protein	PF10_0101	hypothetical protein	PVX_094740	hypothetical protein, conserved	PKH_080990	hypothetical protein, conserved in Plasmodium species
PB001019.03.0	GTP-binding protein, putative	1.93601	IPR002917;IPR002917;IPR005225;IPR005225;IPR005289;IPR005289;IPR006073;IPR006073;IPR015946	GTP-binding protein, HSR1-related;GTP-binding protein, HSR1-related;Small GTP-binding protein;Small GTP-binding protein;GTP-binding;GTP-binding;GTP1/OBG;GTP1/OBG;K homology-like, alpha/beta	GTP binding		intracellular	GTP binding		intracellular		PY05368	GTP binding protein-related	PFL0835w	GTP-binding protein, putative	PVX_123540	GTP-binding protein, putative	PKH_143440	gtp binding protein, putative
PB104900.00.0	hypothetical protein	1.94196										PY05730	neurofilament-H
PB000837.00.0	1-deoxy-D-xylulose 5-phosphate synthase, putative	1.94554	IPR005475;IPR005476;IPR009014;IPR015941	Transketolase, central region;Transketolase, C-terminal;Transketolase, C-terminal/Pyruvate-ferredoxin oxidoreductase, domain II;Transketolase C-terminal-like	catalytic activity	metabolic process						PY04970	unnamed protein product-related	MAL13P1.186	1-deoxy-D-xylulose 5-phosphate synthase	PVX_082790	1-deoxy-D-xylulose 5-phosphate synthase, putative	PKH_121650	1-deoxy-D-xylulose 5-phosphate synthase, putative
PB104395.00.0	hypothetical protein	1.9472									PB405723.00.0	PY03306	hypothetical protein
PB000303.02.0	nucleosome assembly protein 1, putative	1.94945	IPR001854;IPR002164	Ribosomal protein L29;Nucleosome assembly protein (NAP)	structural constituent of ribosome	nucleosome assembly;translation	intracellular;nucleus;ribosome		nucleosome assembly	nucleus		PY05915	nucleosome assembly protein	PFL0185c	nucleosome assembly protein 1, putative	PVX_084230	nucleosome assembly protein 1, putative	PKH_130240	nucleosome assembly protein 1, putative
PB001362.02.0	conserved hypothetical protein	1.95219	IPR011591	Botulinum neurotoxin	metal ion binding;metalloendopeptidase activity	pathogenesis;proteolysis		metal ion binding, metalloendopeptidase activity	pathogenesis, proteolysis			PY04766;PY04767	hypothetical protein; hypothetical protein; hypothetical protein	PFA0275c	hypothetical protein	PVX_081490	hypothetical protein, conserved	PKH_020780	hypothetical protein, conserved in Plasmodium species
PB000830.00.0	hypothetical protein	1.96115										PY05463	hypothetical protein	PFI1000w	hypothetical protein, conserved	PVX_099435	hypothetical protein, conserved	PKH_071760	hypothetical protein, conserved in Plasmodium species
PB000659.01.0	conserved hypothetical protein	1.96836												PF10_0191	tRNA methyltransferase, putative
PB001069.02.0	conserved hypothetical protein	1.96901	IPR011990	Tetratricopeptide-like helical	binding							PY01727	hypothetical protein	MAL7P1.111	hypothetical protein, conserved			PKH_031470	hypothetical protein, conserved in Plasmodium species
PB000411.00.0	hypothetical protein, conserved	1.97872									PB001164.00.0	PY04304	hypothetical protein	PF14_0379	hypothetical protein	PVX_118490	hypothetical protein, conserved	PKH_126630	hypothetical protein, conserved in Plasmodium species
PB405687.00.0		1.97908
PB000052.03.0	conserved hypothetical protein	1.9878	IPR000268	RNA polymerases, N/8 Kd subunits	DNA-directed RNA polymerase activity	transcription						PY00250	hypothetical protein	PFI1300c	hypothetical protein, conserved	PVX_099750	hypothetical protein, conserved	PKH_072410	hypothetical protein, conserved in Plasmodium species
PB000014.00.0	RNA helicase-1, putative	1.99236	IPR001650;IPR001878;IPR011545;IPR014001;IPR014014;IPR014021	DNA/RNA helicase, C-terminal;Zinc finger, CCHC-type;DNA/RNA helicase, DEAD/DEAH box type, N-terminal;DEAD-like helicase, N-terminal;RNA helicase, DEAD-box type, Q motif;Helicase, superfamily 1 and 2, ATP-binding	ATP-dependent helicase activity;ATP binding;nucleic acid binding;zinc ion binding;helicase activity			ATP binding, ATP-dependent helicase activity, helicase activity, nucleic acid binding				PY01284	RNA helicase-1	PFE1390w	RNA helicase-1	PVX_079855	RNA helicase-1, putative	PKH_100430	RNA helicase-1, putative
PB000936.01.0	conserved hypothetical protein	2.00349	IPR001862	Membrane attack complex component/perforin/complement C9							PB301406.00.0	PY05180	MAC/Perforin domain, putative	PFI1145w	MAC/perforin, putative	PVX_099575	MAC/Perforin domain containing protein	PKH_072050	MAC/perforin, putative
PB000421.03.0	hypothetical protein	2.0101										PY05812	hypothetical protein					PKH_060920	hypothetical protein, conserved in Plasmodium species
PB000909.01.0	conserved hypothetical protein	2.03073										PY02342	hypothetical protein	PFC0371w	hypothetical protein, conserved	PVX_119555	hypothetical protein, conserved	PKH_083130	hypothetical protein, conserved in Apicomplexan species
PB001145.00.0	elongation factor g, putative	2.03768	IPR000640;IPR000795;IPR004161;IPR004540;IPR005225;IPR005517;IPR009000;IPR009022;IPR009022;IPR014721	Translation elongation factor EFG/EF2, C-terminal;Protein synthesis factor, GTP-binding;Translation elongation factor EFTu/EF1A, domain 2;Translation elongation factor EFG/EF2;Small GTP-binding protein;Translation elongation factor EFG/EF2, domain IV;Translation elongation and initiation factors/Ribosomal, beta-barrel;Elongation factor G, III and V;Elongation factor G, III and V;Ribosomal protein…	GTPase activity;translation elongation factor activity;GTP binding	translational elongation	intracellular	GTP binding, GTPase activity, translation elongation factor activity	translational elongation	intracellular	PB001113.02.0	PY01864;PY04706	elongation factor g-related; translation elongation factor G; translation elongation factor G	PFF0115c;PFL1590c	elongation factor G, putative; elongation factor g, putative; elongation factor g, putative	PVX_100600;PVX_113285	elongation factor g, mitochindrial precursor, putative; elongation factor G, putative; elongation factor G, putative	PKH_114750;PKH_145020	Elongation factor G, putative; elongation factor g, putative
PB000652.03.0	conserved hypothetical protein	2.04418	IPR003610	Carbohydrate-binding family V/XII	hydrolase activity, hydrolyzing O-glycosyl compounds;carbohydrate binding	carbohydrate metabolic process	extracellular region	carbohydrate binding	carbohydrate metabolic process	extracellular region		PY02552	asparagine-rich protein	MAL13P1.203	hypothetical protein, conserved	PVX_082920	hypothetical protein, conserved	PKH_121410	hypothetical protein, conserved in Plasmodium species
PB300741.00.0	hypothetical protein	2.04488									PB000372.00.0	PY04135	hypothetical protein	PF14_0074	hypothetical protein	PVX_086045	hypothetical protein, conserved	PKH_133930	hypothetical protein, conserved in Plasmodium species
PB100910.00.0	hypothetical protein	2.0626	IPR016024	Armadillo-type fold	binding						PB301505.00.0	PY05084	hypothetical protein			PVX_116795	hypothetical protein	PKH_123160	hypothetical protein, conserved in Plasmodium species
PB001005.00.0	Pb-reticulocyte binding protein	2.06629	IPR000649	Initiation factor 2B related		cellular metabolic process						PY06445	hypothetical protein	PFB0460c	hypothetical protein	PVX_003960	hypothetical protein, conserved	PKH_040990	hypothetical protein, conserved in Plasmodium species
PB000591.01.0	conserved hypothetical protein	2.06716	IPR007109	Brix								PY05510	hypothetical protein	PF10_0278	BRIX domain containig protein, putative	PVX_111300	brix domain containing protein	PKH_061270	Brix domain, putative
PB000466.03.0	conserved hypothetical protein	2.06869									PB301042.00.0	PY00982	hypothetical protein	PFL0205w	hypothetical protein, conserved	PVX_084250	hypothetical protein, conserved	PKH_130280	hypothetical protein, conserved in Plasmodium species
PB001260.00.0	hypothetical protein	2.08682	IPR000719;IPR001245;IPR011009;IPR017442	Protein kinase, core;Tyrosine protein kinase;Protein kinase-like;Serine/threonine protein kinase-related	ATP binding;protein kinase activity;protein-tyrosine kinase activity	protein amino acid phosphorylation		ATP binding, protein kinase activity, protein serine/threonine kinase activity, protein-tyrosine kinase activity	protein amino acid phosphorylation		PB000217.00.0	PY00762	Protein kinase domain, putative	PFI1275w	protein kinase, putative	PVX_099715	hypothetical protein, conserved	PKH_072310	protein kinase, putative
PB000439.01.0	conserved hypothetical protein	2.09116	IPR001270;IPR001270;IPR003593;IPR003959;IPR003960	Chaperonin clpA/B;Chaperonin clpA/B;AAA+ ATPase, core;AAA ATPase, core;AAA ATPase, conserved site	ATP binding;nucleoside-triphosphatase activity;nucleotide binding			ATP binding, nucleoside-triphosphatase activity, nucleotide binding				PY02067	ATPase, AAA family, putative	PF11_0405	hypothetical protein, conserved	PVX_092575	AAA family ATPase, putative	PKH_093700	ATPase, putative
PB000249.02.0	ribonuclease H1 large subunit, putative	2.09295	IPR001352;IPR004649;IPR012337	Ribonuclease HII/HIII;Ribonuclease HII;Polynucleotidyl transferase, Ribonuclease H fold	RNA binding;nucleic acid binding;ribonuclease H activity	RNA metabolic process		RNA binding, ribonuclease H activity	RNA metabolic process			PY06561	ribonuclease HII, putative	PFF1150w	ribonuclease H1 large subunit, putative	PVX_114310	ribonuclease H1 large subunit , putative	PKH_112560	ribonuclease H1 large subunit, putative
PB108172.00.0		2.09571
PB000702.01.0	conserved hypothetical protein	2.10637												PFL0265w	hypothetical protein, conserved	PVX_084295	hypothetical protein, conserved	PKH_130380	hypothetical protein, conserved in Plasmodium species
PB103883.00.0	hypothetical protein	2.15533									PB000007.02.0	PY06260	hypothetical protein	PFE0325w	hypothetical protein, conserved	PVX_097885	hypothetical protein, conserved	PKH_102640	hypothetical protein, conserved in Plasmodium species
PB000237.00.0	conserved hypothetical protein	2.16633									PB300779.00.0	PY05785	hypothetical protein	PF07_0045	hypothetical protein, conserved	PVX_088075	hypothetical protein, conserved	PKH_010900	hypothetical protein, conserved in Apicomplexan species
PB000957.03.0	heat shock protein 86 family protein, putative	2.16863	IPR009269	Protein of unknown function DUF926								PY05066	O1, putative	PF07_0030	heat shock protein 86 family protein	PVX_087955	O1, putative	PKH_010660	heat shock protein 86 family, putative
PB000968.01.0	conserved hypothetical protein	2.17286										PY01582	hypothetical protein	PF11_0345	hypothetical protein	PVX_092280	hypothetical protein, conserved	PKH_093120	hypothetical protein, conserved in Plasmodium species
PB300785.00.0	conserved hypothetical protein	2.18137	IPR000504;IPR012677	RNA recognition motif, RNP-1;Nucleotide-binding, alpha-beta plait	nucleic acid binding;nucleotide binding			nucleic acid binding			PB000674.01.0;PB001555.02.0	PY02798	hypothetical protein	PF13_0058	RNA-binding protein, putative	PVX_122365	hypothetical protein, conserved	PKH_140960	RNA-binding protein, putative
PB103713.00.0	hypothetical protein	2.20551
PB000378.00.0	conserved hypothetical protein	2.22789												PFF1495w	hypothetical protein, conserved	PVX_114640	hypothetical protein, conserved	PKH_111810	hypothetical protein, conserved in Plasmodium species
PB000742.00.0	conserved hypothetical protein	2.2512										PY02051	hypothetical protein	PF07_0096	hypothetical protein, conserved	PVX_096200	hypothetical protein, conserved	PKH_031680	hypothetical protein, conserved in Apicomplexan species
PB000646.01.0	RNA helicase , putative	2.26593	IPR001650	DNA/RNA helicase, C-terminal	ATP binding;nucleic acid binding;helicase activity			ATP binding, helicase activity, nucleic acid binding			PB000172.03.0	PY07254	Helicase conserved C-terminal domain, putative	PF08_0111	RNA helicase, putative	PVX_088190	helicase, putative	PKH_011120	RNA helicase, putative
PB001052.02.0	conserved hypothetical protein	2.28099	IPR002110	Ankyrin								PY04078	hypothetical protein	PF11_0439	hypothetical protein	PVX_092740	hypothetical protein, conserved	PKH_094020	hypothetical protein, conserved in Plasmodium species
PB104507.00.0	conserved hypothetical protein	2.30859	IPR008610	Eukaryotic rRNA processing								PY05509	hypothetical protein	PF10_0277	hypothetical protein, conserved	PVX_111305	hypothetical protein, conserved	PKH_061260	hypothetical protein, conserved in Plasmodium species
PB001511.02.0	kelch protein, putative	2.39678	IPR006651;IPR006651;IPR006651;IPR006652;IPR011043;IPR013089;IPR015915	Kelch;Kelch;Kelch;Kelch repeat type 1;Galactose oxidase/kelch, beta-propeller;Kelch related;Kelch-type beta propeller								PY07654	asparagine-rich protein	MAL7P1.137	kelch protein, putative	PVX_096105	kelch domain-containing protein	PKH_031850	kelch motif containing protein, putative
PB104045.00.0	hypothetical protein	2.40029
PB000099.00.0	hypothetical protein	2.43261									PB001167.01.0	PY04015;PY07392	hypothetical protein; hypothetical protein; hypothetical protein	MAL13P1.249	hypothetical protein, conserved	PVX_083370	hypothetical protein, conserved	PKH_120440	hypothetical protein, conserved in Plasmodium species
PB000852.02.0	DNA-directed RNA polymerase ii 15.1 kDa polypeptide, putative	2.43329	IPR001222;IPR001529	Zinc finger, TFIIS-type;DNA-directed RNA polymerase, M/15 kDa subunit	DNA-directed RNA polymerase activity;transcription regulator activity;nucleic acid binding;DNA binding;zinc ion binding	regulation of transcription;transcription		DNA binding, DNA-directed RNA polymerase activity, RNA polymerase II transcription factor activity, zinc ion binding	regulation of transcription, transcription			PY00422	DNA-directed RNA polymerase ii 15.1 kDa polypeptide	PFA0505c	DNA-directed RNA polymerase 2 subunit, putative			PKH_020320	dna-directed rna polymerase 2 subunit, putative
PB000264.03.0	RNA polymerase subunit, putative	2.43701	IPR007832;IPR016049	RNA polymerase Rpc34;RNA polymerase Rpc34-like	DNA-directed RNA polymerase activity;DNA binding	transcription	nucleus	DNA binding, DNA-directed RNA polymerase activity	transcription	nucleus		PY07258	probable DNA-directed RNA polymerase iii 34 kDa polypeptide	PF14_0207	RNA polymerase subunit, putative	PVX_085410	DNA-directed RNA polymerases III 39 kDa polypeptide, putative	PKH_132760	RNA polymerase subunit, putative
PB000802.00.0	Pb-reticulocyte binding protein	2.45963	IPR006630	RNA-binding protein Lupus La							PB000188.03.0	PY06788	hypothetical protein	PFE1255w	hypothetical protein, conserved	PVX_079985	hypothetical protein, conserved	PKH_100690	hypothetical protein, conserved in Plasmodium species
PB000151.01.0	ribosomal protein, putative	2.73043	IPR005679;IPR006032;IPR012340;IPR016027	Ribosomal protein S12, bacterial-type;Ribosomal protein S12/S23;Nucleic acid-binding, OB-fold;Nucleic acid-binding, OB-fold-like	structural constituent of ribosome	translation	intracellular;small ribosomal subunit;ribosome	structural constituent of ribosome	translation	intracellular, ribosome, small ribosomal subunit		PY05324	ribosomal protein S12, putative	PFD0600c	ribosomal protein, putative	PVX_000640	30S ribosomal protein S12, putative	PKH_030280	ribosomal protein, putative
PB000839.00.0	conserved hypothetical protein	2.76946	IPR007052;IPR008978;IPR017447	CS domain;HSP20-like chaperone;CS								PY05996	nuclear distribution gene C homolog, putative	MAL8P1.96	CS-domain containing protein, putative	PVX_123115	nuclear movement protein, putative	PKH_142530	CS protein, putative
PB000068.02.0	tumor metastasis-suppressor, putative	2.80433	IPR005547;IPR006634	Longevity-assurance protein (LAG1);TRAM, LAG1 and CLN8 homology			integral to membrane			integral to membrane	PB000531.00.0	PY00812	tumor metastasis-suppressor	PF14_0034;PFE0405c	hypothetical protein, conserved; hypothetical protein, conserved; hypothetical protein, conserved	PVX_086250;PVX_097970	hypothetical protein, conserved; hypothetical protein, conserved; hypothetical protein, conserved	PKH_102470;PKH_134320	hypothetical protein, conserved in Plasmodium species; hypothetical protein, conserved in Apicomplexan species
PB000299.03.0	conserved hypothetical protein	2.80585	IPR008271	Serine/threonine protein kinase, active site	protein serine/threonine kinase activity	protein amino acid phosphorylation						PY06900	hypothetical protein	PF14_0079	hypothetical protein	PVX_086035	hypothetical protein, conserved	PKH_133910	hypothetical protein, conserved in Plasmodium species
PB000752.02.0	conserved hypothetical protein	2.86019	IPR008559	Protein of unknown function DUF841, eukaryotic								PY00975	Arabidopsis thaliana At5g06660/F15M7_19, putative	PF13_0331	hypothetical protein, conserved	PVX_115070	hypothetical protein, conserved	PKH_110840	hypothetical protein, conserved
PB000407.00.0	conserved hypothetical protein	3.00883	IPR004598	Transcription factor Tfb2	RNA polymerase II transcription factor activity	regulation of transcription, DNA-dependent;DNA repair	nucleus	RNA polymerase II transcription factor activity	DNA repair	nucleus		PY06009	Drosophila melanogaster LD30622p-related	PFL2125c	hypothetical protein, conserved	PVX_101110	hypothetical protein, conserved	PKH_146130	hypothetical protein, conserved in Apicomplexan species
PB000329.03.0	conserved hypothetical protein	3.32876										PY01479	hypothetical protein	MAL7P1.157	hypothetical protein, conserved	PVX_081740	hypothetical protein, conserved	PKH_021320	hypothetical protein, conserved in Plasmodium species
